# Supplementary material for: The Tunable Electronic and Optical Properties of Two-Dimensional Bismuth Oxyhalides
Source: Nanomaterials (Basel). 2023 Oct 20;13(20):2798. doi: 10.3390/nano13202798 (PMC10609128; doi:10.3390/nano13202798)
Supplement: Supplementary file 1 [file nanomaterials-13-02798-s001.zip]

Archive with 1 entries (1 files):
- nanomaterials-2630772-supplementary.pdf
